# Supplementary material for: Generation of a Retargeted Oncolytic Herpes Virus Encoding Adenosine Deaminase for Tumor Adenosine Clearance
Source: Int J Mol Sci. 2021 Dec 16;22(24):13521. doi: 10.3390/ijms222413521 (PMC8705735; doi:10.3390/ijms222413521)
Supplement: Supplementary file 1 [file ijms-22-13521-s001.zip]

Archive with 1 entries (1 files):
- ijms-1484175-supplementary.pdf
